# Supplementary material for: Primate Amygdalo-Nigral Pathway for Boosting Oculomotor Action in Motivating Situations
Source: iScience. 2020 May 23;23(6):101194. doi: 10.1016/j.isci.2020.101194 (PMC7281789; doi:10.1016/j.isci.2020.101194)
Supplement: Table S2. Statistic Values, Related to Figures 1–6 [file mmc2.xlsx]

## Sheet: Sheet1
Figure	Subject / Cluster	Methods	Numbers	Statistical values
Figure 1E	Monkey S, Contralateral	two-sample t-test	n = 98 (Saline), n = 117 (Amygdala)	T(213) = -7.7457	P = 3.8129e-13
	Monkey S, Ipsilateral	two-sample t-test	n = 100 (Saline), n = 124 (Amygdala)	T(206.5877) = 5.0631	P = 9.1105e-07
	Monkey D, Contralateral	two-sample t-test	n = 100 (Saline), n= 84 (Amygdala)	T(182) = -9.1179	P = 1.4091e-16
	Monkey D, Ipsilateral	two-sample t-test	n = 104 (Saline), n= 76 (Amygdala)	T(178) = 1.4341	P = 0.1533
	Nasted data (both monkeys), Contralateral	two-sample t-test	n = 198 (Saline), n= 201 (Amygdala)	T(397) = -11.385	P = 3.518e-26
	Nasted data (both monkeys), Ipsilateral	two-sample t-test	n = 204 (Saline), n= 200 (Amygdala)	T(398.4792) = 4.8725	P = 1.5934e-06
Figure 1G	Monkey S, Contralateral	two-sample t-test	n = 98 (Saline), n = 117 (Amygdala)	T(213) = 3.4707	P = 0.00062823
	Monkey S, Ipsilateral	two-sample t-test	n = 100 (Saline), n = 124 (Amygdala)	T(199.7791) = 0.0532	P = 0.95763
	Monkey D, Contralateral	two-sample t-test	n = 100 (Saline), n = 84 (Amygdala)	T(182) = 5.6988	P = 4.7834e-08
	Monkey D, Ipsilateral	two-sample t-test	n = 104 (Saline), n = 76 (Amygdala)	T(160.5652) = 0.064122	P = 0.94895
	Nasted data (both monkeys), Contralateral	two-sample t-test	n = 198 (Saline), n = 201 (Amygdala)	T(397) = 6.7242	P = 6.1672e-11
	Nasted data (both monkeys), Ipsilateral	two-sample t-test	n = 204 (Saline), n = 200 (Amygdala)	T(400.9703) = 0.57318	P = 0.56684
Figure 1H	Monkey S, Contralateral	two-sample t-test	n = 43 (Saline), n = 41 (Amygdala)	T(79.8809) = 2.6135	P = 0.010708
	Monkey S, Ipsilateral	two-sample t-test	n = 33 (Saline), n = 56 (Amygdala)	T(71.5671) = -0.85379	P = 0.39607
	Monkey D, Contralateral	two-sample t-test	n = 33 (Saline), n = 15 (Amygdala)	T(25.6987) = 4.0669	P = 0.00039966
	Monkey D, Ipsilateral	two-sample t-test	n = 40 (Saline), n = 30 (Amygdala)	T(55.628) = 0.20086	P = 0.84154
	Nasted data (both monkeys), Contralateral	two-sample t-test	n = 76 (Saline), n = 56 (Amygdala)	T(112.8057) = 4.6518	P = 9.0142e-06
	Nasted data (both monkeys), Ipsilateral	two-sample t-test	n = 73 (Saline), n = 86 (Amygdala)	T(156.8834) = -0.41137	P = 0.68136
Figure 2A	Monkey S, Fixation break	chi-squared test	n = 5/299 (Saline), n = 15/427 (Muscimol)	chi = 2.224	P = 0.13588
	Monkey D, Fixation break	chi-squared test	n = 9/295 (Saline), n = 37/300 (Muscimol)	chi = 17.9663	P = 2.2485e-05
	Nasted data (both monkeys), Fixation break	chi-squared test	n = 14/594 (Saline), n = 52/727 (Muscimol)	chi = 15.84	P = 6.8931e-05
	Monkey S, No fixation	chi-squared test	n = 0/299 (Saline), n = 12/427 (Muscimol)	chi = 8.544	P = 0.0034666
	Monkey D, No fixation	chi-squared test	n = 6/295 (Saline), n = 51/300 (Muscimol)	chi = 38.461	P = 5.5859e-10
	Nasted data (both monkeys), No fixation	chi-squared test	n = 6/594 (Saline), n = 63/727 (Muscimol)	chi = 38.7021	P = 4.9368e-10
Figure 2B	Monkey S	two-sample t-test	n = 4 (Saline), n = 3 (Muscimol)	T(4.5777) = 4.367	P = 0.0088632
	Monkey D	two-sample t-test	n = 6 (Saline), n = 6 (Muscimol)	T(6.94) = 1.6912	P = 0.13501
	Nasted data (both monkeys)	two-sample t-test	n = 10 (Saline), n = 9 (Muscimol)	T(14.1983) = 2.2544	P = 0.04047
Figure 3C	Monkey S	two-sample t-test	n = 8 (Saline), n = 10 (Muscimol)	T(16) = -5.1959	P = 8.8354e-05
	Monkey D	two-sample t-test	n = 14 (Saline), n = 19 (Muscimol)	T(31) = -2.6607	P = 0.012238
	Nasted data (both monkeys)	two-sample t-test	n = 22 (Saline), n = 29 (Muscimol)	T(49) = -4.6212	P = 2.797e-05
Figure 3D	Monkey S	two-sample t-test	n = 17 (Saline), n = 10 (Muscimol)	T(25) = -3.177	P = 0.0039308
	Monkey D	two-sample t-test	n = 9 (Saline), n = 19 (Muscimol)	T(26) = -2.7169	P = 0.011566
	Nasted data (both monkeys)	two-sample t-test	n = 26 (Saline), n = 29 (Muscimol)	T(53) = -2.3884	P = 0.020514
Figure 3F	Monkey S	ANCOVA, post hoc: Fisher's LSD	n = 651 (Saline, Contra), n = 461 (Muscimol, Contra), n = 640 (Saline, Ipsi), n = 709 (Muscimol, Ipsi)	F(3,2453) = 6.495, P = 0.00022476	Sal./Cont. vs. Mus./Cont.: P = 4.2985e-05 Sal./Cont. vs. Sal./Ipsi.: P = 0.55301 Sal./Cont. vs. Mus./Ipsi.: P = 0.30965 Mus./Cont. vs. Sal./Ipsi.: P = 0.00027988 Mus./Cont. vs. Mus./Ipsi.: P = 0.0014893 Sal./Ipsi. vs. Mus./Ipsi.: P = 0.65678
	Monkey D	ANCOVA, post hoc: Fisher's LSD	n = 2245 (Saline, Contra), n = 1507 (Muscimol, Contra), n = 2515 (Saline, Ipsi), n = 2009 (Muscimol, Ipsi)	F(3,8268) = 38.59, P = 9.3314e-25	Sal./Cont. vs. Mus./Cont.: P = 5.2093e-19 Sal./Cont. vs. Sal./Ipsi.: P = 0.38429 Sal./Cont. vs. Mus./Ipsi.: P = 0.6354 Mus./Cont. vs. Sal./Ipsi.: P = 5.3569e-23 Mus./Cont. vs. Mus./Ipsi.: P = 7.069e-16 Sal./Ipsi. vs. Mus./Ipsi.: P = 0.19173
	Nasted data (both monkeys)	ANCOVA, post hoc: Fisher's LSD	n = 2896 (Saline, Contra), n = 1968 (Muscimol, Contra), n = 3155 (Saline, Ipsi), n = 2718 (Muscimol, Ipsi)	F(3,10729) = 35.137, P = 1.3721e-22	Sal./Cont. vs. Mus./Cont.: P = 4.9214e-19 Sal./Cont. vs. Sal./Ipsi.: P = 0.84841 Sal./Cont. vs. Mus./Ipsi.: P = 0.12935 Mus./Cont. vs. Sal./Ipsi.: P = 1.7369e-20 Mus./Cont. vs. Mus./Ipsi.: P = 5.3064e-13 Sal./Ipsi. vs. Mus./Ipsi.: P = 0.08268
Figure 4D	Monkey S	Right-tailed one sample t-test	n = 7	T(6) = 0.97348	P = 0.18396
	Monkey D	Right-tailed one sample t-test	n = 11	T(10) = 2.3663	P = 0.019764
	Nasted data (both monkeys)	Right-tailed one sample t-test	n = 18	T(17) = 2.3886	P = 0.014391
Figure 5D	Monkey S	Right-tailed one sample t-test	n = 18	T(17) = 2.7072	P = 0.0074748
	Monkey D	Right-tailed one sample t-test	n = 30	T(29) = 2.6291	P = 0.0067764
	Nasted data (both monkeys)	Right-tailed one sample t-test	n = 48	T(47) = 3.5877	P = 0.0003963
Figure 6C	Monkey S	one-way ANOVA, post hoc: Fisher's LSD	n = 84 (D/R), n = 84 (S/R), n = 84 (S/P)	F(2,249) = 4.789, P = 0.0091031	D/R vs. S/R: P = 0.050093, D/R vs. S/P: P = 0.0025167, S/R vs. S/P: P = 0.27959
	Monkey D	one-way ANOVA, post hoc: Fisher's LSD	n = 25 (D/R), n = 25 (S/R), n = 25 (S/P)	F(2,72) = 4.024, P = 0.022043	D/R vs. S/R: P = 0.043499, D/R vs. S/P: P = 0.0081491, S/R vs. S/P: P = 0.50742
Figure 6D	Monkey S	Pearson’s correlation	n = 32	r = -0.58	P = 0.001
Figure 6F	Monkey S	one-way ANOVA, post hoc: Fisher's LSD	n = 10 (D/R), n = 10 (S/R), n = 10 (S/P)	F(2,27) = 5.368, P = 0.010892	D/R vs. S/R: P = 0.10978, D/R vs. S/P: P = 0.0028861, S/R vs. S/P: P = 0.11621
	Monkey D	one-way ANOVA, post hoc: Fisher's LSD	n = 7 (D/R), n = 7 (S/R), n = 7 (S/P)	F(2,18) = 27.163, P = 3.6624e-06	D/R vs. S/R: P = 0.1892, D/R vs. S/P: P = 2.6346e-05, S/R vs. S/P: P = 1.6931e-06
Figure 6G	Monkey S	Pearson’s correlation	n = 32	r = 0.384	P = 0.03
Figure 6H	Monkey S	Pearson’s correlation	n = 32	r = -0.524	P = 0.002
Figure 6J	Monkey S	one-way ANOVA, post hoc: Fisher's LSD	n = 18 (D/R), n = 18 (S/R), n = 18 (S/P)	F(2,51) = 0.555, P = 0.57761	D/R vs. S/R: P = 0.50838, D/R vs. S/P: P = 0.71016, S/R vs. S/P: P = 0.30335
	Monkey D	one-way ANOVA, post hoc: Fisher's LSD	n = 7 (D/R), n = 7 (S/R), n = 7 (S/P)	F(2,18) = 0.1, P = 0.90542	D/R vs. S/R: P = 0.9977, D/R vs. S/P: P = 0.70215, S/R vs. S/P: P = 0.70427
Figure 6K	Monkey S	Pearson’s correlation	n = 32	r = -0.007	P = 0.96
Figure 6L	Monkey S	Pearson’s correlation	n = 32	r = 0.126	P = 0.491
Figure S2C	Monkey S, Contralateral	one-way ANOVA, post hoc: Fisher's LSD	n = 98 (Saline), n = 110 (Putamen), n = 117 (Amygdala)	F(2,322) = 23.879, P = 2.1386e-10	Sal. vs. Put.: P = 3.8975e-07, Sal. vs. Amy.: P = 1.3436e-10, Put. vs. Amy.: P = 0.15483
	Monkey D, Contralateral	one-way ANOVA, post hoc: Fisher's LSD	n = 100 (Saline), n = 128 (Putamen), n = 84 (Amygdala)	F(2,309) = 36.307, P = 6.8784e-15	Sal. vs. Put.: P = 2.3778e-06, Sal. vs. Amy.: P = 8.1231e-16, Put. vs. Amy.: P = 1.558e-05
	Nasted data (both monkeys), Contralateral	one-way ANOVA, post hoc: Fisher's LSD	n = 198 (Saline), n = 238 (Putamen), n = 201 (Amygdala)	F(2,634) = 51.125, P = 2.6009e-21	Sal. vs. Put.: P = 1.5389e-10, Sal. vs. Amy.: P = 5.7136e-22, Put. vs. Amy.: P = 9.8533e-05
Figure S3B	Saline, Monkey S, Contralateral	two-sample t-test	n = 120 (Good), n = 130 (Bad)	T(248) = -5.6256	P = 4.9773e-08
	Saline, Monkey S, Ipsilateral	two-sample t-test	n = 118 (Good), n = 108 (Bad)	T(224) = -5.1898	P = 4.714e-07
	Saline, Monkey D, Contralateral	two-sample t-test	n = 123 (Good), n = 111 (Bad)	T(232) = -3.3276	P = 0.0010187
	Saline, Monkey D, Ipsilateral	two-sample t-test	n = 135 (Good), n = 125 (Bad)	T(258) = -2.8533	P = 0.0046782
	Amygdala, Monkey S, Contralateral	two-sample t-test	n = 154 (Good), n = 147 (Bad)	T(299) = -3.4086	P = 0.0007427
	Amygdala, Monkey S, Ipsilateral	two-sample t-test	n = 143 (Good), n = 149 (Bad)	T(290) = -2.1885	P = 0.029433
	Amygdala, Monkey D, Contralateral	two-sample t-test	n = 70 (Good), n = 61 (Bad)	T(129) = -5.6202	P = 1.1245e-07
	Amygdala, Monkey D, Ipsilateral	two-sample t-test	n = 75 (Good), n = 76 (Bad)	T(149) = -2.5578	P = 0.011533
Figure S6D	Monkey T	two-sample t-test	n = 6 (stim), n = 6 (no-stim)	T(7.2962) = -0.44275	P = 0.67078
Figure S6F	Monkey S	Right-tailed one sample t-test	n = 5	T(4) = 1.5	P = 0.104
Figure S7A	Monkey S	Pearson’s correlation	n = 32	r = 0.371	P = 0.036
Figure S7D	Monkey D	Pearson’s correlation	n = 32	r = -0.367	P = 0.039
Figure S7F	Monkey D	Pearson’s correlation	n = 32	r = 0.354	P = 0.047
Figure S7G	Monkey D	Pearson’s correlation	n = 32	r = -0.352	P = 0.048
Figure S7I	Monkey D	Pearson’s correlation	n = 32	r = -0.034	P = 0.854
Figure S7J	Monkey D	Pearson’s correlation	n = 32	r = 0.016	P = 0.929
